# Supplementary material for: Systematic Worldwide Review on the Performance of Non-Invasive Exhalation-Based Methods for the Diagnosis of Liver Fibrosis
Source: Int J Environ Res Public Health. 2026 May 26;23(6):701. doi: 10.3390/ijerph23060701 (PMC13300345; doi:10.3390/ijerph23060701)
Supplement: Supplementary file 1 [file ijerph-23-00701-s001.zip]

Archive with 2 entries (2 files):
- Suppl. 1_PRISMA Checklist_actual..pdf
- Suppl.2_Search equations according to each scientific search engine..pdf
